# Supplementary material for: A Rare Case of Severe Aortic Regurgitation Secondary to Tenting of Chordae Tendineae Strands: A Multimodality Imaging Approach for a Challenging Diagnosis
Source: Diagnostics (Basel). 2025 Apr 23;15(9):1071. doi: 10.3390/diagnostics15091071 (PMC12071409; doi:10.3390/diagnostics15091071)
Supplement: Supplementary file 1 [file diagnostics-15-01071-s001.zip]

Archive with 3 entries (3 files):
- diagnostics-3584966-supplementary/Video S1 TTE 2D cine parasternarnal long axis (PLAX) and short axis (PSAX) at great vessels level showing .mp4
- diagnostics-3584966-supplementary/Video S2 TEE 2D cine and 2D cine color mid-esophageal 130-148° showing ACTS causing aortic cusps tenting a.mp4
- diagnostics-3584966-supplementary/Video S3 cMRI bSSFP cine short axis view at aortic level showing cusps retraction and incomplete diastolic.mp4
